# Supplementary material for: Emerging variants develop total escape from potent monoclonal antibodies induced by BA.4/5 infection
Source: Nat Commun. 2024 Apr 16;15:3284. doi: 10.1038/s41467-024-47393-3 (PMC11021415; doi:10.1038/s41467-024-47393-3)
Supplement: Supplementary file 4 — Supplementary Data 1 [file 41467_2024_47393_MOESM4_ESM.xlsx]

## Sheet: Sheet1
	Primer sequences used to generate pseudoviruses. Related to Plasmid construction and pseudotyped lentiviral particle production.
	Construct	Primer	Sequence (5’to 3’)
	Primers used to amplify pcDNA3-1 vector	pcDNA3-1_Tag_S_Eco_F	gccaccctcagttcgagaagtgagaattc
		pcDNA3-1_Bam_R	ctcttggtggtcagcaggaacatggatcc
	Primers used to amplify insert from pcDNA3-1 vector	pcDNA3-1_Bam_F	ggatccatgttcctgctgaccaccaagag
		pcDNA3-1_Tag_S_Eco_R	gaattctcacttctcgaactgagggtggc
	BA.5.9	R346I_F	gttcaatgccaccatattcgccagcgtg
		R346I_R	cacgctggcgaatatggtggcattgaac
	BQ.1	K444T_N460K_F	ctagattcgacggttggaggcaattacaattaccggtacagactgttcagaaagagcaagctgaagcc
		K444T_N460K_R	ggcttcagcttgctctttctgaacagtctgtaccggtaattgtaattgcctccaaccgtcgaatctag
	BQ.1.1	R346T_F	gtgttcaatgccaccacgttcgccagcgtgtacg
		R346T_R	cgtacacgctggcgaacgtggtggcattgaacac
	BQ.1.1+A475V	A475V_F	cccgagatctaccaggtcggcaataaaccgtg
		A475V_R	cacggtttattgccgacctggtagatctcggg
	BS.1	L452R_F	ggaggcaattacaattaccggtacagactgttcagaaag
		L452R_R	ctttctgaacagtctgtaccggtaattgtaattgcctcc
		G476S_F	gatctaccaggccagcaataaaccgtg
		G476S_R	cacggtttattgctggcctggtagatc
		N460K_F	ctgttcagaaagagcaagctgaagcctttcgagag
		N460K_R	ctctcgaaaggcttcagcttgctctttctgaacag
	XBB	V83A_F	gagattcgacaatcctgcgctgcctttcaatgacg
		V83A_R	cgtcattgaaaggcagcgcaggattgtcgaatctc
		Q183E_F	gacctggagggcaaggagggcaatttcaag
		Q183E_R	cttgaaattgccctccttgccctccaggtc
		V445P_G466S_F	ctagattcgaaacctagcggcaattacaattacc
		V445P_G466S_R	ggtaattgtaattgccgctaggtttcgaatctag
		V483A_F490V_F	ccgtgtaatggcgcggccggcttcaattgctacgtccctctgagaag
		V483A_F490V_R	cttctcagagggacgtagcaattgaagccggccgcgccattacacgg
	XBB.1	G252V_F	catatcttacaccagtcgattcgtcaag
		G252V_R	cttgacgaatcgactggtgtaagatatg
	XBB.1.5	F486P_F	ggcgtggccggccccaattgctacag
		F486P_R	ctgtagcaattggggccggccacgcc
	DS.1	R403K_F	gcttcgtgatcaaaggcaatgagg
		R403K_R	cctcattgcctttgatcacgaagc
	XBB.1.5.10	F456L_F	cctgtacagactgttaagaaagagcaag
		F456L_R	cttgctctttcttaacagtctgtacagg
	XBB.1.5.70	L455F_F456L_F	caattacctgtacagattcttaagaaagagcaag
		L455F_F456L_R	cttgctctttcttaagaatctgtacaggtaattg
	CA.3.1	K444M_L452R_F	ctagattcgatggttagcggcaattacaattaccggtacagactgttc
		K444M_L452R_R	gaacagtctgtaccggtaattgtaattgccgctaaccatcgaatctag
	JN.1	L455S_F	ctactggtacagatcgttcagaaagag
		L455S_R	ctctttctgaacgatctgtaccagtag
	Primer sequences used to generate antibodies.
	Construct	Primer	Sequence (5’to 3’)
	RT-PCR	5' L VH1	ACAGGTGCCCACTCCCAGGTGCAG
		5' L VH2	GACCATCCCTTCATCAGATCACC
		5' L VH3	AAGGTGTCCAGTGTGARGTGCAG
		5' L VH4/6	CCCAGATGGGTCCTGTCCCAGGTGCAG
		5' L VH5	CAAGGAGTCTGTTCCGAGGTGCAG
		5' L VH7	GGCAGCAGCAACAGCAGGTGCAGC
		3' Cγ CH1	GGAAGGTGTGCACGCCGCTGGTC
		3′ Cμ CH1	GGGAATTCTCACAGGAGACGA
		5' L VK1/2	ATGAGGSTCCCYGCTCAGCTGCTGG
		5' L VK3	CTCTTCCTCCTGCTACTCTGGCTCCCAG
		5' L VK4	ATTTCTCTGTTGCTCTGGATCTCTG
		3' CK 543	GTTTCTCGTAGTCTGCTTTGCTCA
		5' L Vλ1	GGTCCTGGGCCCAGTCTGTGCTG
		5' L Vλ2	GGTCCTGGGCCCAGTCTGCCCTG
		5' L Vλ3	GCTCTGTGACCTCCTATGAGCTG
		5' L Vλ4/5	GGTCTCTCTCSCAGCYTGTGCTG
		5' L Vλ6	GTTCTTGGGCCAATTTTATGCTG
		5' L Vλ7	GGTCCAATTCYCAGGCTGTGGTG
		5' L Vλ8	GAGTGGATTCTCAGACTGTGGTG
		3' Cλ	CACCAGTGTGGCCTTGTTGGCTTG
	Nested-PCR	FIn_AgeI_VH1	CATCCTTTTTCTAGTAGCAACTGCAACCGGTGTACATTCCCAGGTGCAGCTGGTGCAG
		FIn_AgeI_VH1_5	CATCCTTTTTCTAGTAGCAACTGCAACCGGTGTACATTCCGAGGTGCAGCTGGTGCAG
		FIn_AgeI_VH1–18	CATCCTTTTTCTAGTAGCAACTGCAACCGGTGTACATTCCCAGGTTCAGCTGGTGCAG
		FIn_AgeI_VH1–24	CATCCTTTTTCTAGTAGCAACTGCAACCGGTGTACATTCCCAGGTCCAGCTGGTACAG
		FIn_AgeI_VH2	CATCCTTTTTCTAGTAGCAACTGCAACCGGTGTACATTCCCAGATCACCTTGAAGGAG
		Fin_AgeI_VH3	CATCCTTTTTCTAGTAGCAACTGCAACCGGTGTACATTCTGAGGTGCAGCTGGTGGAG
		FIn_AgeI_VH3–9/30/33	CATCCTTTTTCTAGTAGCAACTGCAACCGGTGTACATTCCGAAGTGCAGCTGGTGGAG
		FIn_AgeI_VH3-23	CATCCTTTTTCTAGTAGCAACTGCAACCGGTGTACATTCCGAGGTGCAGCTGTTGGAG
		FIn_AgeI_VH3–33	CATCCTTTTTCTAGTAGCAACTGCAACCGGTGTACATTCCCAGGTGCAGCTGGTGGAG
		FIn_AgeI_VH4	CATCCTTTTTCTAGTAGCAACTGCAACCGGTGTACATTCCCAGGTGCAGCTGCAGGAG
		FIn_AgeI_VH4-34	CATCCTTTTTCTAGTAGCAACTGCAACCGGTGTACATTCCCAGGTGCAGCTACAGCAG
		FIn_AgeI_VH4–39	CATCCTTTTTCTAGTAGCAACTGCAACCGGTGTACATTCCCAGCTGCAGCTGCAGGAG
		FIn_AgeI_VH6–1	CATCCTTTTTCTAGTAGCAACTGCAACCGGTGTACATTCCCAGGTACAGCTGCAGCAG
		R_126KasI_IgCH134	TGTGCACGCCGCTGGTCAGGGCGCC
		R_126KasI_IgCH2	TGTGCACGCCGCTGGTCAGAGCGCC
		Rin_SalI_JH1_2_4_5	GAAGACCGATGGGCCCTTGGTCGACGCTGAGGAGACGGTGACCAG
		Rin_SalI_JH3	GAAGACCGATGGGCCCTTGGTCGACGCTGAAGAGACGGTGACCATTG
		Rin_SalI_JH6	GAAGACCGATGGGCCCTTGGTCGACGCTGAGGAGACGGTGACCGTG
		FIn_AgeI_VL1	CATCCTTTTTCTAGTAGCAACTGCAACCGGTTCCTGGGCCCAGTCTGTGYTGACKCAG
		FIn_AgeI_VL1-40	CATCCTTTTTCTAGTAGCAACTGCAACCGGTTCCTGGGCCCAGTCTGTCGTGACGCAG
		FIn_AgeI_VL2	CATCCTTTTTCTAGTAGCAACTGCAACCGGTTCCTGGGCCCARTCTGCCCTGACTCAG
		FIn_AgeI_VL3_10	CATCCTTTTTCTAGTAGCAACTGCAACCGGTTCCTGGGCCTCCTATGAGCTGACWCAG
		FIn_AgeI_VL4_5_9	CATCCTTTTTCTAGTAGCAACTGCAACCGGTTCCTGGGCCCAGCCTGTGCTGACTCAR
		FIn_AgeI_VL5-45	CATCCTTTTTCTAGTAGCAACTGCAACCGGTTCCTGGGCCCAGGCTGTGCTGACTCAR
		FIn_AgeI_VL4-69	CATCCTTTTTCTAGTAGCAACTGCAACCGGTTCCTGGGCCCAGCTTGTGCTGACTCAA
		FIn_AgeI_VL6-57	CATCCTTTTTCTAGTAGCAACTGCAACCGGTTCCTGGGCCAATTTTATGCTGACTCAG
		FIn_AgeI_VL7_8	CATCCTTTTTCTAGTAGCAACTGCAACCGGTTCCTGGGCCCAGWCTGTGGTGACYCAG
		Rin_XhoI_CL	CTTGTTGGCTTGAAGCTCCTCACTCGAGGGYGGGAACAGAGTG
		FIn_AgeI_VK1-5	CATCCTTTTTCTAGTAGCAACTGCAACCGGTGTACATTCCGACATCCAGATGACCCAGTC
		FIn_AgeI_VK1-6	CATCCTTTTTCTAGTAGCAACTGCAACCGGTGTACATTCCGCCATCCAGATGACCCAGTC
		FIn_AgeI_VK1-9	CATCCTTTTTCTAGTAGCAACTGCAACCGGTGTACATTCCGACATCCAGTTGACCCAGTCT
		FIn_AgeI_VK1-13	CATCCTTTTTCTAGTAGCAACTGCAACCGGTGTACATTCCGCCATCCAGTTGACCCAGTC
		FIn_AgeI_VK1D-8	CATCCTTTTTCTAGTAGCAACTGCAACCGGTGTACATTCCGTCATCTGGATGACCCAGTC
		FIn_AgeI_VK1D-43	CATCCTTTTTCTAGTAGCAACTGCAACCGGTGTACATTCCGCCATCCGGATGACCCAGTC
		FIn_AgeI_VK2-24	CATCCTTTTTCTAGTAGCAACTGCAACCGGTGTACATTCCGATATTGTGATGACCCAGAC
		FIn_AgeI_VK2-30	CATCCTTTTTCTAGTAGCAACTGCAACCGGTGTACATTCCGATGTTGTGATGACTCAGTC
		FIn_AgeI_VK2_4	CATCCTTTTTCTAGTAGCAACTGCAACCGGTGTACATTCCGAYATYGTGATGACYCAGTC
		FIn_AgeI_VK3-11_20	CATCCTTTTTCTAGTAGCAACTGCAACCGGTGTACATTCCGAAATTGTGTTGACRCAGTC
		FIn_AgeI_VK3-15	CATCCTTTTTCTAGTAGCAACTGCAACCGGTGTACATTCCGAAATAGTGATGACGCAGTC
		Rin_BsiWI_JK1_2_4	GAAGACAGATGGTGCAGCCACCGTACGTTTGATTCCACCTTGGTC
		Rin_BsiWI_JK3	GAAGACAGATGGTGCAGCCACCGTACGTTTGATATCCACTTTGGTC
		RIn_BsiWI_JK5	GAAGACAGATGGTGCAGCCACCGTACGTTTAATCTCCAGTCGTGTC
