# Supplementary material for: Emerging variants develop total escape from potent monoclonal antibodies induced by BA.4/5 infection
Source: Nat Commun. 2024 Apr 16;15:3284. doi: 10.1038/s41467-024-47393-3 (PMC11021415; doi:10.1038/s41467-024-47393-3)
Supplement: Supplementary file 6 — Source Data [file 41467_2024_47393_MOESM6_ESM.xlsx]

## Sheet: Figure 1A
	Victoria	BA.2	BA.4	BA.5
BA.4/5-1	14192	4942	3354	1859
BA.4/5-2	9519	2599	4117	1329
BA.4/5-3	112	107	381	659
BA.4/5-4	20087	5871	3774	3360
BA.4/5-5	17285	3560	3146	2356
BA.4/5-6	16860	6957	3686	4418
BA.4/5-7	7276	1214	2857	1385
BA.4/5-8	8111	1398	1327	949
BA.4/5-9	13618	5596	4442	3324
BA.4/5-10	17320	3481	4430	3176
BA.4/5-11	9742	1110	2154	1193

## Sheet: Figure 1C
	IGHV			IGKV/IGLV
IGHV1-3	1		IGKV1-NL1	2
IGHV1-46	1		IGKV1-5	4
IGHV1-69	5		IGKV1-9	2
IGHV3-9	4		IGKV1-33	5
IGHV3-23	1		IGKV1-39	1
IGHV3-30	2		IGLV1-44	2
IGHV3-33	1		IGLV1-51	1
IGHV3-53	4		IGKV2-30	2
IGHV3-66	5		IGKV3-11	2
IGHV4-39	2		IGKV3-15	3
IGHV4-4	1		IGLV3-20	2
IGHV4-61	1		IGLV3-21	2

## Sheet: Figure 1D
Heavy chain						Light Chain
Early Pandemic	Beta	Omicron	BA.2	BA.4/5		Early Pandemic	Beta	Omicron	BA.2	BA.4/5
5	9	7	10	5		4	7	5	7	7
2	5	5	10	14		4	2	0	6	5
7	7	4	11	16		3	3	12	8	9
7	7	12	9	11		3	7	4	10	5
0	5	6	8	10		5	7	4	4	9
6	8	12	13	14		6	10	9	8	5
7	8	9	11	6		3	4	7	8	4
7	7	7	7	13		7	7	6	8	6
2	11	11	9	2		5	5	6	5	5
7	8	11	8	6		3	4	5	13	3
3	5	6	9	9		3	1	5	4	5
3	6	9	10	9		8	7	7	3	9
4	7	6	9	6		5	5	7	7	6
8	4	12	9	8		3	2	4	8	4
5	6	8	8	11		3	13	6	6	12
5	4	4	11	11		1	6	9	7	5
2	2	11	12	11		3	3	6	8	8
2	15	10	13	13		6	4	7	6	6
6	9	11	16	15		2	6	6	7	5
3	9	6	16	9		8	10	6	10	17
	8	10	14	16			4	4	6	9
	11	10	13	10			6	6	6	16
	5	5	16	6			3	7	13	9
	7	9	11	12			3	5	4	10
	10	16	17	13			0	6	7	5
	7	8	3	12			7	5	8	8
	12	11		12			10	5		6
		7		13				8		16

## Sheet: Figure 1E
	BA.4/5_01	BA.4/5_02	BA.4/5_03	BA.4/5_04	BA.4/5_06	BA.4/5_07	BA.4/5_08	BA.4/5_09	BA.4/5_10	BA.4/5_11	BA.4/5_12	BA.4/5_13	BA.4/5_15	BA.4/5_17	BA.4/5_18	BA.4/5_20	BA.4/5_21	BA.4/5_22	BA.4/5_23	BA.4/5_24	BA.4/5_25	BA.4/5_28	BA.4/5_31	BA.4/5_32	BA.4/5_33
IC50-NT	0.004	0.002	0.023	0.004	0.004	0.028	0.003	0.014	0.002	0.002	0.033	0.011	0.012	0.011	0.006	0.01	0.002	0.006	0.018	0.002	0.048	0.013	0.006	0.027	0.026
IC50-ACE2 blocking	0.297678	0.203933	10	10	10	2.11043	0.173616	0.463895	0.319659	0.396861	10	2.00724	6.36075	0.372533	1.20437	10	0.178298	0.163546	0.245844	0.120513	0.808014	0.594828	0.332812	0.388034	10

## Sheet: Figure 2A
Example key escape mutations		Vic	BA.1	BA.1.1	BA.2	BA.2.12.1	BA.4/5	BA.4.6	BA.5.9	BA.2.75	BA.2.10.4	BJ.1	BA.2.75.2	BF.7	BS.1	BA.2.3.20	BN.1	BQ.1	BQ.1.1+A475V	BQ.1.1	XBB	CA.3.1	XBB.1	CH.1.1	XBF	XBB.1.5	XBB.1.16	DS.1	XBB.1.5.10	XBB.1.5.70	BA.2.86	JN.1	BA.2.86+A475V	JD.1.1
L455F, F456L	BA.4/5-2 (3-30)	0.01	0.001	0.003	0.003	0.002	0.002	0.003	0.001	0.008	0.005	0.006	0.018	0.003	0.012	0.007	0.002	0.008	0.016	0.007	0.004	0.016	0.007	0.02	0.004	0.005	0.005	0.004	3.028	10	0.006	0.019	0.044	10
	BA.4/5-35 (3-66)	0.009	0.003	0.002	0.006	0.007	0.005	0.01	0.003	0.004	0.004	0.006	0.023	0.004	0.036	0.006	0.007	0.027	0.271	0.014	0.046	0.086	0.017	0.091	0.028	0.023	0.048	0.024	0.182	10	0.019	10	0.35	10
	BA.4/5-1 (4-39)	0.004	0.013	0.025	0.005	0.004	0.004	0.008	0.003	0.016	0.005	0.013	0.023	0.009	0.13	0.013	0.012	0.013	0.007	0.011	0.034	0.034	0.009	0.028	0.009	0.012	0.012	0.02	0.287	10	0.008	0.257	0.041	10
	BA.4/5-31 (4-39)	0.013	0.08	0.16	0.01	0.01	0.006	0.008	0.004	0.016	0.005	0.032	0.022	0.009	0.68	0.034	0.01	0.03	0.014	0.011	0.024	0.028	0.02	0.029	0.012	0.015	0.035	0.041	0.688	10	0.028	3.639	1.76	10
	BA.4/5-9 (1-46)	0.013	10	10	10	2.315	0.014	0.014	0.01	0.045	0.007	2.928	0.041	0.031	10	0.05	0.018	0.04	0.011	0.03	0.023	0.04	0.025	0.055	0.035	0.079	0.035	0.01	0.032	10	0.033	3.887	0.011	3.391
	BA.4/5-22 (1-69)	0.008	10	10	10	10	0.006	0.003	0.003	0.005	0.005	10	0.005	0.004	10	0.009	0.014	0.014	0.003	0.006	0.014	0.005	0.006	0.005	0.007	0.017	0.014	0.006	0.003	0.792	10	10	10	0.71
	BA.4/5-34 (1-69)	0.004	10	10	10	10	0.009	0.004	0.003	0.005	0.005	10	0.005	0.005	10	0.005	0.062	0.018	0.005	0.009	0.02	0.009	0.017	0.048	0.015	0.012	0.02	0.026	0.033	3.065	10	10	10	4.367
A475V	BA.4/5-8 (3-66)	0.015	0.004	0.005	0.004	0.005	0.003	0.004	0.003	0.37	0.004	0.008	0.06	0.005	0.066	0.06	4.451	0.024	10	0.012	0.046	0.041	0.028	0.033	0.073	0.045	0.063	0.106	10	2.265	0.026	10	10	10
	BA.4/5-28 (3-66)	0.019	0.012	0.022	0.079	0.027	0.013	0.011	0.008	0.011	0.007	0.033	0.064	0.007	0.607	0.042	0.025	0.046	0.633	0.056	0.066	0.053	0.031	0.069	0.096	0.069	0.075	0.061	1.091	10	0.052	10	10	10
	BA.4/5-10 (3-66)	0.011	0.1	0.11	0.019	0.024	0.002	0.003	0.002	5.235	0.003	0.034	0.553	0.004	10	1.134	10	2.809	10	1.237	1.147	0.506	0.638	1.144	1.006	0.932	0.901	1.193	4.161	10	0.579	10	10	10
K444T/R	BA.4/5-24 (3-9)	0.001	0.002	0.002	0.002	0.003	0.002	0.137	0.005	0.005	0.003	10	0.118	0.164	0.31	0.512	4.702	10	10	10	10	10	10	10	0.26	10	10	1.369	10	10	10	7.638	10	10
	BA.4/5-4 (1-3)	0.039	0.007	0.351	0.007	0.011	0.004	1.427	0.825	0.019	0.005	10	0.177	1.536	2.025	0.123	10	0.057	10	10	10	0.02	10	10	10	10	10	10	10	10	10	10	10	10
N460K	BA.4/5-6 (3-53)	0.008	0.001	0.003	0.002	0.004	0.004	0.004	0.005	4.799	0.008	0.009	10	0.007	0.065	0.312	10	6.262	10	4.006	10	10	10	10	10	10	10	10	10	10	10	10	10	10
	BA.4/5-7 (3-53)	0.018	0.184	0.13	0.036	0.037	0.028	0.034	0.213	10	0.08	0.329	5.471	0.036	10	3.223	10	7.852	10	4.363	10	1.063	10	1.572	10	10	10	10	10	10	10	10	10	10
	BA.4/5-17 (3-53)	0.005	0.003	0.004	0.036	0.014	0.011	0.009	0.003	3.265	0.01	0.098	9.628	0.013	10	0.901	10	1.375	10	10	10	8.295	10	7.547	10	10	10	10	10	10	10	10	10	10
	BA.4/5-23 (3-53)	0.032	0.01	0.006	0.016	0.01	0.018	0.033	0.018	10	0.044	0.011	10	0.027	10	10	10	10	10	10	10	10	10	10	10	10	10	10	10	10	10	10	10	10
	BA.4/5-32 (3-66)	0.017	0.003	0.003	0.071	0.011	0.027	0.028	0.021	10	0.019	0.033	10	0.022	10	10	10	10	10	10	10	10	10	10	10	10	10	10	10	10	10	10	10	10
R346K/T/I	BA.4/5-3 (4-61)	0.019	0.009	0.091	0.013	0.014	0.023	10	10	0.048	0.021	10	1.438	10	10	10	10	10	10	10	10	0.637	10	10	10	10	10	10	10	10	10	10	10	10
	BA.4/5-21 (3-9)	0.002	0.002	0.004	0.002	0.003	0.002	10	2.401	0.007	0.004	10	10	10	10	0.139	10	0.094	10	10	10	10	10	10	10	10	10	10	10	10	0.263	0.064	0.333	10
	BA.4/5-12 (3-30)	0.029	0.012	2.941	0.057	0.037	0.033	10	10	0.03	0.009	10	10	10	10	0.77	10	2.902	10	10	10	10	10	10	10	10	10	10	10	10	10	10	10	10
	BA.4/5-13 (1-69)	0.013	0.008	10	0.007	0.008	0.011	10	8.803	0.021	0.003	10	10	10	10	0.504	10	0.049	10	10	10	10	10	10	10	10	10	10	10	10	10	10	10	10
	BA.4/5-18 (1-69)	0.009	0.006	10	0.006	0.012	0.006	10	9.168	0.041	0.013	10	10	10	10	0.092	10	0.084	10	10	10	10	10	10	10	10	10	10	10	10	10	6.999	10	10
	BA.4/5-15 (3-9)	0.017	0.013	10	0.019	0.022	0.012	10	10	0.051	0.015	10	10	10	10	10	10	3.029	10	10	10	10	10	10	10	10	10	10	10	10	10	10	10	10
	BA.4/5-20 (3-9)	0.023	0.012	10	0.018	0.014	0.01	10	10	0.047	0.014	10	10	10	10	10	10	0.21	10	10	10	10	10	10	10	10	10	10	10	10	10	10	10	10
	BA.4/5-25 (1-69)	0.021	8.233	10	0.013	0.275	0.048	10	10	0.839	0.888	10	10	10	10	10	10	10	10	10	10	10	10	10	10	10	10	10	10	10	10	10	10	10
	BA.4/5-11 (3-33)	0.007	10	10	0.005	0.012	0.002	10	7.435	10	10	10	10	10	10	10	10	10	10	10	10	10	10	10	10	10	10	10	10	10	10	10	10	10
NTD	BA.4/5-33 (3-23)	10	10	10	0.009	0.016	0.026	0.072	0.056	0.046	10	0.025	0.211	0.033	0.018	0.06	10	0.127	0.543	0.074	10	10	10	10	10	10	10	10	0.527	10	10	10	10	0.079
	BA.4/5-36 (4-4)	10	10	10	0.007	0.012	0.016	0.027	0.008	10	10	10	10	0.012	0.44	10	10	0.012	0.006	0.016	10	10	10	10	10	10	10	10	10	10	10	10	10	10

## Sheet: Figure S1B  
	Victoria	Alpha	Beta	Gamma	Delta
BA.4/5-1	0.004	0.008	0.006	0.008	0.017
BA.4/5-2	0.01	0.005	0.006	0.003	0.011
BA.4/5-3	0.019	0.01	0.008	0.007	0.003
BA.4/5-4	0.039	0.011	0.008	0.007	0.013
BA.4/5-6	0.008	0.011	0.009	0.004	0.013
BA.4/5-7	0.018	0.01	0.929	0.087	0.014
BA.4/5-8	0.015	0.008	0.003	0.004	0.013
BA.4/5-9	0.013	0.016	0.032	0.022	0.025
BA.4/5-10	0.011	0.011	0.005	0.002	0.005
BA.4/5-11	0.007	0.01	0.006	0.005	0.006
BA.4/5-12	0.029	0.023	0.014	0.013	0.017
BA.4/5-13	0.013	0.009	0.003	0.004	0.014
BA.4/5-15	0.017	0.008	0.014	0.012	0.019
BA.4/5-17	0.005	0.01	0.004	0.007	0.01
BA.4/5-18	0.009	0.008	0.007	0.012	0.008
BA.4/5-20	0.023	0.016	0.015	0.021	0.023
BA.4/5-21	0.002	0.006	0.004	0.004	0.009
BA.4/5-22	0.008	0.005	0.004	0.005	0.022
BA.4/5-23	0.032	0.014	0.012	0.006	0.01
BA.4/5-24	0.001	0.002	0.003	0.003	0.003
BA.4/5-25	0.021	0.01	0.003	0.002	0.004
BA.4/5-28	0.019	0.016	0.007	0.009	0.018
BA.4/5-31	0.013	0.011	0.008	0.015	0.013
BA.4/5-32	0.017	0.015	0.002	0.002	0.012
BA.4/5-33	10	10	10	0.076	10
BA.4/5-34	0.004	0.004	0.002	0.002	0.403
BA.4/5-35	0.009	0.007	0.003	0.002	0.01
BA.4/5-36	10	0.019	10	10	10
